# Supplementary material for: A developmental gradient of COUP-TFI expression regulates the relative size of hippocampus dorsal and ventral subregions
Source: PLoS Biol. 2025 Aug 25;23(8):e3003355. doi: 10.1371/journal.pbio.3003355 (PMC12396750; doi:10.1371/journal.pbio.3003355)
Supplement: S1 Data — (S1_Data.XLSX) [file pbio.3003355.s015.xlsx]

## Sheet: 1E
Hippocampal Area (mm2)
		cKO								Control								cTG
		n1	n2	n3	n4	n5	n6	n7	n8	n1	n2	n3	n4	n5	n6	n7	n8	n1	n2	n3	n4	n5	n6	n7	n8
Section Position (μm)	3000	0	0	0	0	0	0	0	0	0.646334	0	0	0	0	0	0	0	0.74675	0	0	0	0.608836	0	0.687753	0
	2850	0	0	0	0	0	0	0	0	1.39848	0.830892	0	0	0	0	0	0	1.32489	0.540399	0	0	1.47933	0.140654	1.18399	0
	2700	0	0	0	0	0	0	0	0.617867	1.6943	1.83117	0.675388	0	0	0.42701	0	0	2.36714	1.35609	1.03697	0.805743	2.49915	0.709756	1.50652	0.562964
	2550	0	0	0	0	0	0	0	0.971556	1.8432	2.16068	1.09082	0	0.308867	0.808249	0	0	3.05872	1.88031	1.67951	1.69452	2.58888	1.42433	1.7798	1.78087
	2400	0	0	0.444598	0	0	0	0.810173	1.35221	1.97083	2.58162	1.3806	0	0.928452	1.46507	0	0.72878	3.04928	2.31062	2.81586	2.65209	2.73003	1.79515	2.11072	2.0361
	2250	0	0	0.969602	0	0	0	1.15938	1.2871	2.02634	2.9949	1.66567	0.202089	1.28303	1.61881	0	1.29685	2.84272	2.42883	2.8536	2.87056	3.10558	2.00806	2.18287	2.39597
	2100	0.310693	0	1.47806	0	1.01088	1.59699	1.4677	1.46523	2.11925	3.33622	1.75761	0.851459	1.5264	1.8107	1.01088	1.41292	3.38575	2.47732	3.44945	3.03656	2.85232	2.05464	2.52869	2.66145
	1950	0.586956	0.86371	1.04211	0	1.2022	1.53137	1.56686	1.44418	2.15832	3.58952	1.80807	1.32208	1.67744	1.88844	1.2022	1.56405	3.35738	2.12822	3.45324	2.73827	2.94886	2.2716	2.7594	2.8343
	1800	0.852124	1.2022	1.47818	0.66539	1.73767	1.65902	1.50621	1.57053	2.34537	3.9949	1.98864	1.59033	1.84903	2.08475	1.73767	1.69807	3.34037	2.45094	3.04144	2.77381	2.91174	2.49302	3.1435	3.13813
	1650	1.21327	1.83215	1.55018	1.14989	2.48855	1.7136	1.80551	1.70993	2.25736	3.86965	2.07625	1.90674	1.9007	2.22088	2.48855	1.67233	3.40374	2.16692	2.95172	2.52423	2.52221	2.65043	3.41911	3.25812
	1500	1.57746	2.40413	1.7742	1.54928	2.15381	2.0806	1.70294	2.02601	2.45784	3.95834	2.15273	2.07439	2.08623	2.40264	2.15381	1.9004	3.22957	2.34868	2.77519	2.83792	2.79959	2.91159	3.28718	3.38055
	1350	1.64644	1.91405	2.12022	2.21829	2.9073	3.51913	2.16211	2.56086	2.75196	3.84252	2.2582	2.74722	2.27731	2.80324	2.9073	2.59316	3.35815	2.83727	2.78654	3.0047	2.71243	3.30111	3.08878	3.95394
	1200	2.00343	2.82213	2.67643	3.99312	3.57564	4.02869	2.91855	3.18293	3.01976	3.6383	2.68955	3.42832	2.72656	3.36182	3.57564	3.43798	3.33794	2.83267	2.72013	3.15204	2.89508	3.53115	3.29817	4.08081
	1050	2.66552	3.56584	3.20697	4.69761	4.45581	4.24487	3.61735	3.71307	3.19623	3.59141	2.96294	4.15849	3.09368	3.65924	4.45581	4.06674	3.3068	2.77763	2.65145	3.54525	2.96792	3.88762	3.19921	4.29493
	900	3.20099	4.28277	3.50681	4.92322	4.69776	4.16908	3.89492	3.65491	3.3365	3.3515	3.28311	4.59436	3.53391	4.02029	4.69776	4.41368	3.38922	2.7048	2.6289	3.51178	3.20226	3.87631	3.20323	4.49109
	750	3.59345	4.40713	3.50188	4.28407	4.42037	4.07512	3.74105	3.52959	3.4974	2.89674	3.43598	4.97152	3.61984	4.37184	4.42037	4.20946	3.19344	2.71158	2.39291	3.39201	3.18354	4.05096	3.2247	4.47595
	600	3.57444	3.94643	3.51496	4.15953	4.15288	3.57557	3.53161	3.38067	3.37721	2.0418	3.49888	5.0628	3.72096	4.17456	4.15288	3.72851	3.04938	2.76822	2.05879	3.46033	3.08812	4.09843	3.10269	4.13283
	450	3.15566	3.84508	3.27755	3.61274	3.42246	2.83623	3.01605	2.66767	3.10451	1.62726	3.35655	4.68328	3.29451	3.81531	3.42246	3.1481	2.55942	2.47592	1.66087	3.01952	2.84654	3.82563	3.04651	3.50131
	300	2.64573	3.06418	2.57575	2.85756	2.60404	2.09473	2.29447	1.47139	2.51861	1.29768	2.72242	4.2593	2.70554	3.2058	2.60404	0.900519	2.11125	1.99308	1.39456	2.4857	2.15372	3.43557	2.64988	2.806
	150	1.38908	2.45388	1.24148	0.798654	1.54425	0.597207	0.588093	0.452688	2.16976	1.15244	2.19648	2.96943	1.85331	1.83453	1.54425	0.596952	1.9436	1.47563	1.26093	1.51139	1.75992	1.41645	1.35885	1.16739
	0	0.513993	1.2152	0.387967	0	0.313364	0.176377	0	0	0.693076	0	0.632005	0.793988	0.65069	0	0.355822	0	0.567448	0.0919693	0.083059	0.417986	0.170581	0.137129	0.592547	0.519446

## Sheet: 1F
Hippocampal Volume (mm3)
	cKO	Control	cTG
n1	4.33938	7.19045	8.42643
n2	5.67283	7.88813	6.41356
n3	5.21204	6.24479	6.55427
n4	5.2364	6.84237	7.41516
n5	6.10305	5.85547	7.71267
n6	5.68479	6.89597	7.50294
n7	5.36745	6.10942	7.59995
n8	5.55876	5.60528	8.32082

## Sheet: 1G
CA1 PCL Area (mm2)
		cKO								Control								cTG
		n1	n2	n3	n4	n5	n6	n7	n8	n1	n2	n3	n4	n5	n6	n7	n8	n1	n2	n3	n4	n5	n6	n7	n8
Section Position (μm)	3000	0	0	0	0	0	0	0	0	0	0	0	0	0	0	0	0	0.0974188	0	0	0	0	0	0	0
	2850	0	0	0	0	0	0	0	0	0.151214	0	0	0	0	0	0	0	0.179084	0	0	0	0.193722	0	0.0255452	0
	2700	0	0	0	0	0	0	0	0	0.164954	0	0	0	0	0	0	0	0.187669	0.102859	0.105588	0	0.17727	0.0635775	0.0816041	0
	2550	0	0	0	0	0	0	0	0.028657	0.187334	0.181792	0.103792	0	0	0	0	0	0.381114	0.206765	0.216453	0.125648	0.291285	0.153494	0.146199	0.08978
	2400	0	0	0.106127	0	0	0	0	0.0503459	0.203076	0.218134	0.123711	0	0.0209147	0.181151	0	0	0.401085	0.17549	0.35176	0.25084	0.332705	0.181422	0.189294	0.142467
	2250	0	0	0.135305	0	0	0	0.0943878	0.0688945	0.216092	0.240475	0.160928	0	0.0676972	0.135146	0	0.0394701	0.317165	0.23845	0.329027	0.30806	0.373921	0.199437	0.247862	0.174348
	2100	0	0	0.107825	0	0.0188419	0.139415	0.131818	0.0765413	0.147243	0.288051	0.187171	0.0887552	0.0902538	0.195848	0.0188419	0.0997074	0.301907	0.277181	0.332984	0.374972	0.347491	0.255229	0.30236	0.278509
	1950	0.13374	0	0.152994	0	0.0772908	0.137719	0.0643026	0.0744198	0.140675	0.387646	0.207669	0.116553	0.107005	0.214319	0.0772908	0.122592	0.185834	0.147835	0.417327	0.276559	0.200003	0.296098	0.277151	0.277271
	1800	0.118865	0.0977543	0.102847	0	0.183392	0.13961	0.151585	0.0922521	0.142805	0.429091	0.206415	0.149455	0.138445	0.15586	0.183392	0.168311	0.228466	0.161802	0.274016	0.267642	0.233776	0.274085	0.254143	0.199438
	1650	0.18876	0.206744	0.13641	0.115135	0.199033	0.181459	0.166691	0.107533	0.148009	0.432575	0.146013	0.169783	0.130182	0.170946	0.199033	0.15261	0.218433	0.211892	0.247178	0.280907	0.235228	0.239437	0.218103	0.205031
	1500	0.135924	0.204718	0.15003	0.230985	0.179436	0.218296	0.154146	0.146556	0.168038	0.370844	0.160733	0.203313	0.135761	0.166904	0.179436	0.155862	0.271006	0.206612	0.201241	0.278357	0.223037	0.212003	0.180037	0.196789
	1350	0.167238	0.155775	0.17512	0.176131	0.238466	0.232339	0.20445	0.160243	0.236467	0.341418	0.175795	0.287233	0.156412	0.181147	0.238466	0.178262	0.318954	0.256418	0.269855	0.274563	0.27161	0.323322	0.232626	0.203339
	1200	0.178407	0.247814	0.199246	0.251752	0.289408	0.301508	0.248557	0.200543	0.259633	0.265818	0.218301	0.290489	0.159539	0.280986	0.289408	0.223614	0.360902	0.256583	0.193917	0.3048	0.353298	0.370741	0.259442	0.340314
	1050	0.194256	0.296077	0.249479	0.5597	0.282822	0.677157	0.307789	0.30743	0.321534	0.196481	0.303997	0.394912	0.242545	0.351523	0.282822	0.259053	0.336719	0.255326	0.186425	0.38539	0.378329	0.366611	0.341265	0.454904
	900	0.321015	0.349297	0.394835	0.483743	0.43646	0.512205	0.417884	0.318775	0.381309	0.131054	0.294074	0.498443	0.325653	0.396057	0.43646	0.442253	0.290294	0.318278	0.140428	0.341579	0.321008	0.421841	0.318879	0.555673
	750	0.40874	0.449397	0.426872	0.446979	0.284734	0.509448	0.595112	0.366569	0.353628	0.090661	0.376451	0.482492	0.421678	0.525101	0.284734	0.539522	0.186727	0.336449	0.107182	0.328609	0.265761	0.40293	0.263879	0.590056
	600	0.458468	0.405551	0.590688	0.368031	0.376602	0	0.567914	0.497136	0.185306	0.0805911	0.368397	0.503851	0.42361	0.612403	0.376602	0.45711	0.133327	0.169825	0.0900715	0.166979	0.228391	0.103185	0.280024	0.380386
	450	0.463398	0.435706	0	0	0	0	0	0	0.139441	0.0914892	0.225851	0.701135	0.100474	0.425098	0	0.593475	0.130469	0	0.0727764	0.0897523	0.15998	0.080124	0.303689	0.116857
	300	0	0	0	0	0	0	0	0	0.0399171	0.0648229	0.14819	0.13126	0	0.163982	0	0	0.0531452	0	0.0866912	0	0.100048	0.0844331	0.122692	0.0885408
	150	0	0	0	0	0	0	0	0	0	0	0.0852823	0	0	0	0	0	0	0	0	0	0.0839183	0.0381006	0	0
	0	0	0	0	0	0	0	0	0	0	0	0	0	0	0	0	0	0	0	0	0	0	0	0	0

## Sheet: 1H
CA3 PCL Area (mm2)
		cKO								Control								cTG
		n1	n2	n3	n4	n5	n6	n7	n8	n1	n2	n3	n4	n5	n6	n7	n8	n1	n2	n3	n4	n5	n6	n7	n8
Section Position (μm)	3000	0	0	0	0	0	0	0	0	0.268932	0	0	0	0	0	0	0	0.160748	0	0	0	0.194755	0	0.174198	0
	2850	0	0	0	0	0	0	0	0	0.0990099	0	0	0	0	0	0	0	0.220964	0.227523	0	0	0.301538	0	0.300917	0
	2700	0	0	0	0	0	0	0	0.103009	0.123804	0.351765	0.227285	0	0	0.0892404	0	0	0.157077	0.173276	0.299168	0.326078	0.204706	0.150053	0.332165	0.245447
	2550	0	0	0	0	0	0	0	0.105682	0.112543	0.277371	0.166163	0	0.111435	0.178271	0	0	0.133308	0.140413	0.246027	0.34298	0.190768	0.153928	0.175252	0.210296
	2400	0	0	0	0	0	0	0.133947	0.071189	0.0939923	0.249433	0.156787	0	0.1392	0.0703323	0	0.0704995	0.158737	0.13463	0.221112	0.157908	0.146688	0.12106	0.152037	0.196215
	2250	0	0	0.0435375	0	0	0	0.0763716	0.0946195	0.110347	0.225043	0.149501	0	0.106904	0.12034	0	0.0944716	0.156078	0.140993	0.197808	0.181637	0.183127	0.122207	0.150342	0.206727
	2100	0	0	0.0505634	0	0.221212	0	0.0902324	0.0880326	0.0961871	0.224505	0.150807	0.144089	0.102329	0.110401	0.221212	0.101231	0.165702	0.157094	0.170911	0.16033	0.169725	0.110541	0.16438	0.134548
	1950	0.0362196	0.398082	0.0473506	0	0.165372	0.135258	0.0971825	0.105463	0.118035	0.22658	0.122718	0.167653	0.0902919	0.137889	0.165372	0.0840586	0.202515	0.169512	0.149756	0.154823	0.17681	0.148565	0.19694	0.176998
	1800	0.065851	0.153129	0.0608226	0.245673	0.159367	0.109725	0.146113	0.11702	0.135195	0.217199	0.143083	0.150359	0.0889144	0.197181	0.159367	0.102515	0.182745	0.152776	0.157398	0.179921	0.181547	0.149306	0.215286	0.199375
	1650	0.0763222	0.132661	0.0856355	0.12581	0.205	0.130142	0.206242	0.157267	0.153264	0.257149	0.127165	0.126285	0.11045	0.200538	0.205	0.134869	0.224801	0.202057	0.220363	0.22901	0.19429	0.181482	0.200388	0.207688
	1500	0.0984309	0.179991	0.11524	0.137213	0.166467	0.168936	0.175038	0.235581	0.234553	0.215567	0.187802	0.14091	0.139696	0.2639	0.166467	0.196052	0.215239	0.256571	0.193595	0.246385	0.243917	0.271948	0.231302	0.323108
	1350	0.131568	0.161382	0.243478	0.218756	0.272153	0.241596	0.287795	0.411341	0.208271	0.274056	0.230708	0.290617	0.235108	0.360693	0.272153	0.349179	0.246175	0.246494	0.212768	0.304673	0.234747	0.286031	0.252925	0.384389
	1200	0.184435	0.265259	0.427935	1.33226	0.553528	0.692277	0.545388	0.523349	0.281976	0.22015	0.289289	0.469534	0.333929	0.482537	0.553528	0.548699	0.212737	0.239746	0.224115	0.222861	0.208948	0.258239	0.230553	0.410987
	1050	0.423724	0.512449	0.493554	0.493462	0.650222	0.936977	0.664793	0.507342	0.263904	0.189403	0.27143	0.355307	0.249297	0.41521	0.650222	0.576273	0.186044	0.24533	0.200799	0.347665	0.198161	0.268772	0.146993	0.364879
	900	0.447286	0.593663	0.38627	0.323772	0.492389	0.334462	0.414969	0.411314	0.251197	0.223247	0.289319	0.333962	0.339002	0.434613	0.492389	0.283234	0.17178	0.214766	0.165738	0.290432	0.230784	0.264606	0.0862685	0.268316
	750	0.364221	0.444767	0.209561	0.220431	0.310794	0.253245	0.205028	0.155755	0.20336	0.231887	0.254917	0.242117	0.184984	0.390335	0.310794	0.143504	0.146726	0.255728	0.162604	0.241326	0.186456	0.261389	0.0941448	0.277224
	600	0.175999	0.160596	0.119787	0.137029	0.172675	0.204422	0.0656575	0.0348941	0.182213	0.20544	0.259267	0.302928	0.129694	0.206946	0.172675	0	0.174755	0.254124	0.14247	0.216902	0.121991	0.201996	0.0869446	0.122212
	450	0.101096	0.146448	0	0	0	0.0570836	0	0	0.119819	0.0983802	0.117448	0.123992	0.114604	0.146776	0	0	0.0793134	0.245381	0.0678665	0.0865571	0.15401	0.137818	0.0577057	0.0534238
	300	0	0	0	0	0	0	0	0	0.055268	0	0.0456665	0	0	0	0	0	0	0.261944	0	0	0.0234677	0.055371	0.0609994	0
	150	0	0	0	0	0	0	0	0	0	0	0	0	0	0	0	0	0	0	0	0	0	0	0.0420201	0.0221183
	0	0	0	0	0	0	0	0	0	0	0	0	0	0	0	0	0	0	0	0	0	0	0	0	0

## Sheet: 1I
Volumes of CA1 and CA3 regions (mm3)
	CA1			CA3
	cKO	Control	cTG	cKO	Control	cTG
n1	0.415321	0.538001	0.672345	0.315773	0.426441	0.455204
n2	0.427325	0.571642	0.498265	0.472264	0.553076	0.557753
n3	0.439167	0.523916	0.543438	0.34256	0.478403	0.454875
n4	0.394868	0.602651	0.608198	0.485161	0.427163	0.553423
n5	0.384973	0.378026	0.715617	0.505377	0.371376	0.502752
n6	0.457373	0.62347	0.609911	0.489619	0.57078	0.471497
n7	0.465696	0.384973	0.606719	0.466314	0.505377	0.476635
n8	0.374384	0.514776	0.644055	0.468279	0.402688	0.570593

## Sheet: 2B
CA1 PCL thickness (μm)
	cKO		Control		cTG
	Rostral	Caudal	Rostral	Caudal	Rostral	Caudal
n1	76.699	135.275	81.7691	145.631	121.683	183.495
n2	74.4337	137.54	101.294	154.369	105.286	149.083
n3	68.1769	89.9676	100	144.984	113.7	149.191
n4	76.0518	124.595	80.9061	129.45	98.1661	146.926
n5	71.8447	107.767	74.4337	133.981	113.916	179.504
n6	74.11	113.592	82.5243	128.479	102.913	145.415
n7	71.521	106.149	82.2006	134.628	84.7896	154.045
n8	41.7476	89.644	78.5329	121.036	85.1133	132.47

## Sheet: 2C
CA1 PCL cell density (× 1,000 / mm2)
	cKO		Control		cTG
	Rostral	Caudal	Rostral	Caudal	Rostral	Caudal
n1	9.47257	7.55385	10.6109	6.5521	9.21896	6.41553
n2	10.4284	7.3882	9.21842	7.04796	8.95944	6.74598
n3	9.7652	7.36891	9.32283	7.3581	8.3766	6.95821
n4	11.9242	8.91107	9.56584	6.80362	8.70188	5.50539
n5	9.46708	7.78951	8.95214	7.62666	9.06409	6.72909
n6	9.74156	8.28316	9.14019	6.93585	9.45505	6.50786
n7	10.5694	9.52858	9.29178	6.67026	7.81207	6.43446
n8	12.169	9.91129			8.94738	6.45031

## Sheet: 2F
Wfs1+ cell count		cKO								Control								cTG
		n1	n2	n3	n4	n5	n6	n7	n8	n1	n2	n3	n4	n5	n6	n7	n8	n1	n2	n3	n4	n5	n6	n7	n8
Section Position (μm)	3000	0	0	0	0	0	0	0	0	0	0	0	0	0	0	0	0	29	6	0	1	44	32	0	0
	2850	0	0	0	0	0	0	0	0	189	0	15	32	0	0	0	0	58	73	83	35	141	128	169	0
	2700	0	0	0	0	0	0	0	0	209	0	201	131	45	0	79	0	168	136	112	109	158	107	187	129
	2550	0	0	0	0	0	0	0	0	216	134	224	138	153	0	123	146	152	173	145	174	187	161	260	152
	2400	0	0	0	0	0	0	0	0	267	283	280	241	207	0	260	251	226	179	320	198	229	176	305	181
	2250	0	0	0	0	0	0	0	0	289	268	312	221	194	0	303	245	348	228	206	170	227	155	312	158
	2100	0	0	0	0	0	0	8	0	439	214	268	190	395	184	228	243	288	196	295	132	142	127	231	184
	1950	0	76	0	0	165	0	132	0	254	361	227	178	411	269	195	340	304	171	199	169	58	79	147	167
	1800	6	175	53	0	182	0	202	1	200	285	169	146	225	269	174	277	108	168	233	105	164	110	172	106
	1650	134	254	53	0	254	65	233	58	99	66	72	153	184	211	139	264	115	202	208	93	57	154	135	116
	1500	252	309	152	55	205	197	224	265	53	86	118	131	226	258	138	228	132	195	121	104	51	214	187	111
	1350	263	186	254	230	323	212	229	324	46	165	94	71	214	266	109	263	203	197	104	99	142	159	133	105
	1200	294	197	243	318	274	248	293	296	85	41	18	39	128	236	89	167	74	84	77	51	101	0	92	36
	1050	388	234	430	222	228	258	243	164	108	35	0	0	74	246	29	85	62	109	56	6	43	0	0	0
	900	232	60	441	219	153	321	205	223	59	0	0	0	0	220	0	0	27	96	0	0	37	0	0	0
	750	238	181	358	156	0	294	235	148	62	19	0	0	0	215	0	0	26	50	0	0	22	0	0	0
	600	219	168	167	206	0	118	0	236	37	23	0	0	0	91	0	0	18	0	0	0	0	0	0	0
	450	11	91	0	0	0	0	0	0	0	0	0	0	0	0	0	0	0	0	0	0	0	0	0	0
	300	0	0	0	0	0	0	0	0	0	0	0	0	0	0	0	0	0	0	0	0	0	0	0	0
Wfs1+ cell count		cKO								Control								cTG
		n1	n2	n3	n4	n5	n6	n7	n8	n1	n2	n3	n4	n5	n6	n7	n8	n1	n2	n3	n4	n5	n6	n7	n8
Relative Position (%)	0	0	0	0	0	0	0	0	0	19.8947	0	25.3333	3.36842	2.5	0	0	0	32.0526	13.0526	8.73684	4.57895	54.2105	42.1053	17.7895	7.16667
	6.25	0	0	0	0	0	0	0	0	193.211	14.8889	203.556	52.8421	57	144.571	16.6316	146	81.1579	86.2632	89.1053	50.5789	144.579	123.579	172.789	131.556
	12.5	2.30769	43.4286	0	0	94.2857	10.8333	5.86667	0.384615	211.211	158.833	233.333	133.211	162	232.571	92.8947	251	162.947	147.684	122.421	129.526	167.158	124.053	210.053	156.833
	18.75	15.8462	111.357	18.9286	50	171.071	65	82.4	5.38462	237.474	279.667	287.111	181.368	204.111	269	180.684	245	183.158	175.526	218.684	184.105	204.684	167.316	278.947	175.889
	25	134	186.286	53	118.636	192.286	164	164.667	58	278.579	253	299.778	230.474	249.833	260.714	282.632	243	290.211	204.789	260	183.263	227.947	164.947	308.684	165.222
	31.25	224.769	254	53	230	254	202	212.333	217.231	383.737	263	254.333	201.421	400.333	211	255.632	340	310.105	207.789	262.211	146	173.316	137.316	260.842	178.333
	37.5	257.077	305.071	144.929	302	208.5	212	231.2	292.231	302.684	331.444	204.444	181.158	338.667	254.643	203.684	277	299.789	177.579	224.263	159.263	80.1053	91.6316	169.105	143.278
	43.75	267.769	221.143	224.857	291.818	289.286	245	224.333	319.692	208.526	187.667	125.889	151.053	206.778	263.714	177.316	264	138.947	168.474	227.632	115.105	147.263	105.105	168.053	110.444
	50	294	191.5	248.5	222	298.5	253	229	296	101.895	76	95	151.474	205	251	140.789	228	115.526	199.842	204.737	94.2105	62.3158	154.842	139.684	113.5
	56.25	373.538	207.571	296.429	219.818	260.857	263.25	288.733	184.308	51.8947	129.889	104.667	121.526	219.333	238.857	133.421	263	143.211	195.316	118.316	103.211	65.3684	205.316	178.474	107.667
	62.5	304	221.571	430.786	207.545	222.643	321	253	195.769	56.2632	89.2222	47.5556	62.5789	161.444	244.143	103.737	167	169.053	167.263	96.8947	86.3684	131.211	117.158	122.211	62.8333
	68.75	233.385	60	441	156	153	303	217.667	205.692	93.4737	37	6	24.6316	92	220	66.8947	85	69.5789	93.2105	69.2632	34.4211	79.6316	0	58.1053	12
	75	238	163.714	369.857	187.818	21.8571	250	221	148	84.7895	9.72222	0	0	20.5556	215.714	15.2632	0	45.4211	102.842	29.4737	3.15789	40.1579	0	0	0
	81.25	220.462	172.643	235.214	187.273	0	118	141	229.231	60.7368	14.7778	0	0	0	135.286	0	0	26.4211	69.3684	0	0	28.3158	0	0	0
	87.5	91	135	95.4286	0	0	19.6667	0	90.7692	44.8947	22.3333	0	0	0	52	0	0	20.5263	15.7895	0	0	6.94737	0	0	0
	93.75	7.61538	71.5	0	0	0	0	0	0	7.78947	2.55556	0	0	0	0	0	0	3.78947	0	0	0	0	0	0	0
	100	0	0	0	0	0	0	0	0	0	0	0	0	0	0	0	0	0	0	0	0	0	0	0	0
Dcn+ cell count		cKO								Control								cTG
		n1	n2	n3	n4	n5	n6	n7	n8	n1	n2	n3	n4	n5	n6	n7	n8	n1	n2	n3	n4	n5	n6	n7	n8
Section Position (μm)	3000	0	0	0	0	0	0	0	0	0	0	0	0	0	0	0	0	0	0	0	0	0	0	0	0
	2850	0	0	0	0	0	0	0	0	0	0	0	0	0	0	0	0	0	0	0	0	0	0	0	0
	2700	0	0	0	0	0	0	0	0	0	0	0	0	0	0	0	0	0	0	1	0	0	0	0	0
	2550	0	0	0	0	0	0	0	0	0	0	0	0	0	0	0	0	0	19	2	0	0	0	0	0
	2400	0	0	0	0	0	0	0	0	0	0	0	0	0	0	0	0	26	0	41	33	113	0	0	39
	2250	0	0	0	0	0	0	0	0	0	0	0	0	0	0	0	0	0	0	13	52	164	0	0	15
	2100	0	0	0	0	0	0	0	0	0	0	0	0	0	0	0	0	104	114	75	83	151	3	81	23
	1950	0	0	0	0	0	0	0	0	0	0	0	0	0	0	0	0	205	109	147	131	65	0	191	185
	1800	0	0	0	0	0	0	0	0	0	0	0	0	0	0	0	0	222	64	83	93	147	32	83	86
	1650	0	0	0	0	0	0	0	0	0	0	0	0	0	0	0	0	86	77	98	85	125	12	90	149
	1500	0	0	0	0	0	0	0	0	0	32	0	0	0	0	0	0	101	174	121	91	156	0	63	200
	1350	0	0	0	0	0	0	0	0	0	128	0	6	57	0	21	0	152	119	125	109	161	78	246	199
	1200	0	0	0	0	0	0	0	0	92	176	56	32	180	0	13	0	195	252	197	134	139	94	327	151
	1050	0	0	0	0	0	0	0	2	117	114	119	85	236	0	128	209	300	69	62	158	117	115	235	306
	900	0	4	3	0	30	0	0	13	158	120	228	119	281	15	167	232	253	127	248	186	78	191	88	321
	750	88	72	80	73	97	99	175	98	154	65	270	141	249	91	277	254	218	167	107	223	107	164	57	311
	600	208	162	161	102	196	110	269	121	88	66	155	103	199	279	118	318	164	59	138	199	67	172	59	174
	450	211	245	250	195	0	97	0	0	39	113	62	22	33	322	84	85	150	0	108	147	52	0	0	115
	300	0	0	0	0	0	0	0	0	0	0	0	0	0	0	0	0	0	0	0	0	0	0	0	0
Dcn+ cell count		cKO								Control								cTG
		n1	n2	n3	n4	n5	n6	n7	n8	n1	n2	n3	n4	n5	n6	n7	n8	n1	n2	n3	n4	n5	n6	n7	n8
Relative Position (%)	0	0	0	0	0	0	0	0	0	0	0	0	0	0	0	0	0	0	0	0	0	0	0	0	0
	6.25	0	0	0	0	0	0	0	0	0	0	0	0	0	0	0	0	0	0	0.210526	0	0	0	0	0
	12.5	0	0	0	0	0	0	0	0	0	0	0	0	0	0	0	0	0	6	1.31579	0	0	0	0	6.5
	18.75	0	0	0	0	0	0	0	0	0	0	0	0	0	0	0	0	10.9474	11	18.4211	13.8947	47.5789	0	0	33.6667
	25	0	0	0	0	0	0	0	0	0	0	0	0	0	0	0	0	12.3158	0	26.2632	43	139.842	0	0	17.2222
	31.25	0	0	0	0	0	0	0	0	0	0	0	0	0	0	0	0	65.6842	72	52.1579	71.5789	155.789	1.89474	51.1579	77
	37.5	0	0	0	0	0	0	0	0	0	0	0	0	0	0	0	0	178.421	110.316	128.053	118.368	87.6316	0.789474	162.053	146.5
	43.75	0	0	0	0	0	0	0	0	0	0	0	0	0	0	0	0	219.316	71.1053	93.1053	99	134.053	26.9474	100.053	114
	50	0	0	0	0	0	0	0	0	0	16	0	0	0	0	0	0	93.9474	81.4211	98.4211	85.7368	127.789	12.4211	88.2105	174.5
	56.25	0	0	0	0	0	0	0	1.69231	0	85.3333	0	0.947368	31.6667	0	3.31579	0	109.053	165.316	121.632	93.8421	156.789	12.3158	91.8947	199.444
	62.5	0	0.285714	0.214286	13.2727	2.14286	0	0	7.92308	24.2105	157.333	34.2222	12.8421	132.167	1.07143	18.8947	0	163.316	154	143.947	115.579	155.211	82.2105	267.316	169.667
	68.75	20.3077	4	3	73	30	66	0	32.6154	101.211	134.667	98	51.5263	217.333	15	55.3684	209	233.684	184.579	147.263	142.842	130.895	101.737	293.105	254.333
	75	88	62.2857	69	91.4545	87.4286	101.75	93.3333	98	136.421	118.333	197.722	101.105	268.5	80.1429	146.474	232	277.737	96.4737	150.105	171.263	98.5263	151	165.368	316.833
	81.25	198.769	129.857	132.071	110.455	160.643	110	212.6	119.231	155.684	77.2222	260.667	131.737	256.111	211.857	230.684	254	232.737	150.158	166.368	207.421	94.7895	175.368	70.0526	313.222
	87.5	209.846	197.571	199.143	195	112	99.1667	197.267	46.5385	108.842	65.8333	174.167	115	207.333	297.429	168.211	318	181.053	93.1053	128.211	206.579	79.6316	169.474	58.3684	196.833
	93.75	146.077	192.5	196.429	88.6364	0	56.5833	0	0	49.3158	107.778	72.3333	39.0526	51.4444	253	91.1579	85	152.947	12.4211	114.316	157.947	55.1579	36.2105	12.4211	121.556
	100	0	0	0	0	0	0	0	0	4.10526	6.27778	3.44444	2.31579	1.83333	0	8.84211	0	15.7895	0	11.3684	15.4737	5.47368	0	0	6.38889

## Sheet: 2G
Cell ratio (Total Dcn+ cell/total Wfs1+ cells)
	cKO	Control	cTG
n1	0.248895	0.248086	0.942399
n2	0.250129	0.411111	0.598139
n3	0.229661	0.445445	0.725336
n4	0.263158	0.461668	0.902206
n5	0.181054	0.303266	1.19308
n6	0.178634	0.50285	0.933485
n7	0.221557	0.286815	0.548408
n8		0.433012	0.652361

## Sheet: 2H
Relative mRNA level in entire hippocampus (compared to control group)
	cKO						Control						cTG
	n1	n2	n3	n4	n5	n6	n1	n2	n3	n4	n5	n6	n1	n2	n3	n4	n5	n6
Wfs1	1.05989	1.06748	1.191	1.35426	1.50778	1.39846	0.961321	1.03868	1.00268	0.997322	0.970657	1.02934	0.559112	0.39378	0.444278	0.379218	0.55516	0.671005
Egr1	1.57313	1.26808	1.11821	1.09011	1.10616	1.06809	1.04206	0.957944	0.930423	1.06958	1.03776	0.962242	1.03675	0.707462	0.733296	0.927228	0.812985	0.617763
Nr4a1	1.10358	1.98219	1.12672	1.08159	1.44274	1.35542	0.977299	1.0227	1.15047	0.849532	0.975965	1.02403	0.835677	0.953634	0.758589	0.835129	0.91794	0.706208
Igfbp4	1.43384	1.41521	1.13279	1.10833	1.26011	1.21661	1.14429	0.855706	1.05343	0.946571	1.01048	0.989521	0.843289	0.756114	0.309664	0.887255	0.868506	0.544206
Cadm2	1.73836	1.39846	1.06748	1.191	1.35426	1.50778	1.05652	0.943484	0.977565	1.02244	0.933854	1.06615	0.591748	0.519446	0.551775	0.70692	0.590639	0.721619
Pou3f1	1.94876	1.71503	1.84446	2.47168	1.31259	0.810678	1.12868	0.871319	0.927131	1.07287	0.792231	1.20777	0.583377	0.807493	0.740667	0.397044	0.536103	0.672314
Rbfox3	1.17389	0.787872	0.964718	1.15947	1.46779	0.815086	1.00811	0.991893	0.896017	1.10398	0.972677	1.02732	0.843677	0.464103	0.721218	1.37487	0.986082	0.921569
Dcn	0.763664	0.422709	0.522558	0.751571	0.285195	0.4207	0.707703	1.2923	1.02788	0.972123	0.934264	1.06574	1.63877	1.74025	1.23443	1.18245	1.21863	1.45396
Cpne7	0.64568	0.960204	0.414575	0.312647	0.35295	0.611372	1.02766	0.972337	1.16202	0.83798	0.88911	1.11089	1.00566	0.945586	1.95467	2.11874	1.45894	2.11874
Nov	0.575297	0.676085	0.338072	0.610023	0.422345	0.30225	0.821119	1.17888	0.86562	1.13438	1.34582	0.654185	2.00467	1.26955	2.01191	1.08541	1.50167	1.21925
Nnat	0.43378	0.590136	0.713029	0.981539	0.820758	0.769848	1.07105	0.928953	1.04751	0.952493	0.987056	1.01294	1.14965	1.39256	1.64601	1.48171	1.66435	1.75463
Cadm1	0.86416	0.786123	0.595621	0.854154	0.795664	0.397852	0.822872	1.17713	1.01347	0.98653	0.910497	1.0895	1.5012	1.32289	1.18271	1.14981	1.19143	1.34226
Cpne2	0.864026	0.923076	0.7735	0.864026	0.740962	1.09097	0.985732	1.01427	0.931879	1.06812	1.00645	0.993549	0.915053	1.36352	1.19573	1.33989	1.73289	1.57775

[truncated: 10 more sheets: 3B, S1B, S2D, S2E, S3A, S3B, S3C, S3C´, S3E, S6C]
